# Supplementary material for: Streptococcus suis serotyping by matrix-assisted laser desorption/ionization time-of-flight mass spectrometry
Source: PLoS One. 2021 May 4;16(5):e0249682. doi: 10.1371/journal.pone.0249682 (PMC8096114; doi:10.1371/journal.pone.0249682)
Supplement: S1 Table — (XLSX) [file pone.0249682.s001.xlsx]

## Sheet: S1 Table
Serotype	½		1		2		3		4		5		6		7		8		9		10		11		12		13		14		16		17		18		19		20		22		23		24		25		26
Mass+- 3	C	O	C	O	C	O	C	O	C	O	C	O	C	O	C	O	C	O	C	O	C	O	C	O	C	O	C	O	C	O	C	O	C	O	C	O	C	O	C	O	C	O	C	O	C	O	C	O	C
2683
2705
2914
2930
2947
2952
2974
2990
2995
3005
3029
3047
3137
3155
3194
3213
3433
3530
3545
3550
3593
3600
3614
4412
4420
4428
4435
4447
5300
5327
5337
5356
5361
5386
5921
5940
5945
5958
5965
5967
6289
6309
6314
6319
6610
6615
6629
6634
6639
6743
6748
6753
6755
6759
6775
6783
6791
6828
6834
6839
6914
6919
6924
7549
7923
7946
7950
7958
7977
7984
8251
8260
8265
8381
9058
9077
9426
10202
[truncated: 15 more columns]
